# Supplementary material for: Surgery After Induction Therapy for Cervical Esophageal Cancer: A Systematic Review and Proposed Multidisciplinary Selection Framework
Source: Cancers (Basel). 2026 May 26;18(11):1736. doi: 10.3390/cancers18111736 (PMC13255703; doi:10.3390/cancers18111736)
Supplement: Supplementary file 1 [file cancers-18-01736-s001.zip]

Archive with 1 entries (1 files):
- Supplementary_cancers-4326907.pdf
